# Supplementary material for: MicroRNAs miR-26a, miR-26b, and miR-29b accelerate osteogenic differentiation of unrestricted somatic stem cells from human cord blood
Source: BMC Genomics. 2013 Feb 19;14:111. doi: 10.1186/1471-2164-14-111 (PMC3637629; doi:10.1186/1471-2164-14-111)
Supplement: Additional file 1 — Comprehensive miRNA expression data from native (d0) USSC SA5/73 and SA8/25 and osteo-differentiated (day 7) SA5/73 and SA8/25. This Excel file contains three separate sheets, “USSC SA573”, “USSC SA825”, and “Deep Sequencing”. In the first two, raw Ct, U6-RNA normalized dCt, ddCt, and 2-ddCt values (corresponding to fold changes of miRNA expression in day 7 osteo vs. native cells, in grey columns) are given for each miRNA analyzed. The sheet “deep sequencing” indicates results from deep-sequencing derived expression analysis of miR-26a and miR-26b in native USSC SA5/73, SA8/25, SA8/77, and SA4/101 and osteo-differentiated USSC SA8/77 and SA4/101. Total sequence reads for the miRNA indicated as well as frequency of specific sequence reads among all sequence reads are given. [file 1471-2164-14-111-S1.xls]

## Sheet: USSC SA573
microRNA	Ct d0 SA5/73	dCt d0 SA5/73	Ct d7 SA5/73	dCt d7 SA5/73	ddCt d0-d7	2-(ddCt)
hsa-let-7a-4373169	20.6389	5.61292	19.0836	5.08443	-0.528494	1.44242
hsa-let-7b-4395446	18.2436	3.21768	16.9218	2.92258	-0.295103	1.22697
hsa-let-7c-4373167	23.1158	8.08984	20.8399	6.84075	-1.24909	2.37692
hsa-let-7d-4395394	22.6038	7.57792	20.6304	6.63123	-0.946694	1.92745
hsa-let-7e-4395517	18.7372	3.71123	16.0773	2.07817	-1.63305	3.10169
hsa-let-7f-4373164	25.0162	9.99028	22.644	8.64481	-1.34547	2.54113
hsa-let-7g-4395393	22.5654	7.53946	20.0791	6.07992	-1.45955	2.75022
hsa-miR-1-4395333	40	24.9741	30.4585	16.4593	-8.51479	365.77
hsa-miR-100-4373160	17.4803	2.45439	17.3993	3.4001	0.945718	0.519171
hsa-miR-101-4395364	29.1128	14.0869	26.0192	12.0201	-2.06682	4.18961
hsa-miR-103-4373158	23.8091	8.78313	21.9905	7.99137	-0.791768	1.7312
hsa-miR-105-4395278	40	24.9741	40	26.0008	1.02675	0.490814
hsa-miR-106a-4395280	18.6099	3.58402	17.6976	3.69842	0.114397	0.923769
hsa-miR-106b-4373155	23.1301	8.10422	21.2075	7.20837	-0.89585	1.86071
hsa-miR-107-4373154	29.3039	14.278	27.082	13.0828	-1.19517	2.28972
hsa-miR-10a-4373153	28.4921	13.4662	24.6453	10.6461	-2.8201	7.06213
hsa-miR-10b-4395329	40	24.9741	23.8102	9.81099	-15.1631	36689.5
hsa-miR-122-4395356	40	24.9741	31.316	17.3168	-7.65729	201.871
hsa-miR-124-4373295	40	24.9741	34.6709	20.6717	-4.30238	19.7308
hsa-miR-125a-3p-4395310	27.7946	12.7687	26.4366	12.4374	-0.33131	1.25816
hsa-miR-125a-5p-4395309	22.1776	7.1517	20.8992	6.90002	-0.251682	1.19059
hsa-miR-125b-4373148	17.9943	2.96832	17.4646	3.46545	0.497121	0.70852
hsa-miR-126-4395339	27.1327	12.1068	25.4128	11.4136	-0.693224	1.61689
hsa-miR-127-3p-4373147	19.6188	4.59286	18.7958	4.7966	0.203742	0.868296
hsa-miR-127-5p-4395340	31.6199	16.594	29.4557	15.4565	-1.1375	2.2
hsa-miR-128-4395327	27.2474	12.2214	25.5875	11.5883	-0.633154	1.55095
hsa-miR-129-3p-4373297	28.5919	13.566	30.7731	16.774	3.20796	0.10822
hsa-miR-129-5p-4373171	40	24.9741	40	26.0008	1.02675	0.490814
hsa-miR-130a-4373145	24.8476	9.82171	22.536	8.53684	-1.28487	2.4366
hsa-miR-130b-4373144	24.3846	9.35865	22.9365	8.93737	-0.421277	1.33911
hsa-miR-132-4373143	21.2422	6.21623	21.1354	7.13621	0.919983	0.528515
hsa-miR-133a-4395357	29.429	14.4031	27.4959	13.4967	-0.906403	1.87437
hsa-miR-133b-4395358	33.5099	18.4839	30.8056	16.8064	-1.67755	3.19885
hsa-miR-134-4373299	22.5258	7.4999	20.2842	6.28503	-1.21487	2.3212
hsa-miR-135a-4373140	38.0431	23.0171	40	26.0008	2.9837	0.126421
hsa-miR-135b-4395372	29.7534	14.7274	30.0022	16.003	1.27559	0.413057
hsa-miR-136-4373173	40	24.9741	35.3219	21.3227	-3.65134	12.565
hsa-miR-137-4373301	26.1796	11.1537	23.166	9.16679	-1.9869	3.96384
hsa-miR-138-4395395	18.7432	3.71732	18.3737	4.37452	0.657199	0.634108
hsa-miR-139-3p-4395424	40	24.9741	40	26.0008	1.02675	0.490814
hsa-miR-139-5p-4395400	31.3754	16.3494	31.0925	17.0933	0.743886	0.597129
hsa-miR-140-3p-4395345	26.923	11.8971	25.0333	11.0342	-0.862913	1.81871
hsa-miR-140-5p-4373374	21.3143	6.2884	18.6904	4.69125	-1.59715	3.02545
hsa-miR-141-4373137	40	24.9741	31.9735	17.9743	-6.99977	127.979
hsa-miR-142-3p-4373136	30.9769	15.951	28.9014	14.9022	-1.04879	2.0688
hsa-miR-142-5p-4395359	40	24.9741	40	26.0008	1.02675	0.490814
hsa-miR-143-4395360	21.5861	6.56014	19.5705	5.57136	-0.988777	1.9845
hsa-miR-145-4395389	18.3652	3.33923	17.5691	3.56994	0.23071	0.852215
hsa-miR-146a-4373132	20.6334	5.60745	19.722	5.72282	0.11537	0.923145
hsa-miR-146b-3p-4395472	33.1143	18.0884	32.7333	18.7341	0.64571	0.639178
hsa-miR-146b-5p-4373178	25.4329	10.407	22.7705	8.7713	-1.63572	3.10742
hsa-miR-147-4373131	40	24.9741	40	26.0008	1.02675	0.490814
hsa-miR-147b-4395373	40	24.9741	40	26.0008	1.02675	0.490814
hsa-miR-148a-4373130	40	24.9741	28.4144	14.4152	-10.5589	1508.46
hsa-miR-148b-4373129	28.5928	13.5669	26.4101	12.411	-1.15596	2.22832
hsa-miR-149-4395366	23.2908	8.26488	23.7693	9.77013	1.50525	0.352269
hsa-miR-150-4373127	30.9879	15.9619	29.7888	15.7896	-0.172363	1.1269
hsa-miR-152-4395170	23.1239	8.09796	20.3176	6.31838	-1.77958	3.43327
hsa-miR-153-4373305	40	24.9741	40	26.0008	1.02675	0.490814
hsa-miR-154-4373270	31.4663	16.4404	30.0352	16.0361	-0.404337	1.32348
hsa-miR-155-4395459	40	24.9741	32.4034	18.4042	-6.56983	94.998
hsa-miR-15a-4373123	27.2824	12.2565	24.2952	10.296	-1.96045	3.89184
hsa-miR-15b-4373122	22.0903	7.0644	20.2872	6.28802	-0.776388	1.71284
hsa-miR-16-4373121	18.5546	3.52868	16.6842	2.68501	-0.84367	1.79461
hsa-miR-17-4395419	18.9546	3.9287	18.0551	4.05593	0.127221	0.915593
hsa-miR-181a-4373117	24.4656	9.43966	22.9198	8.92059	-0.519068	1.43303
hsa-miR-181c-4373115	30.6963	15.6704	30.1126	16.1134	0.443063	0.735572
hsa-miR-182-4395445	40	24.9741	40	26.0008	1.02675	0.490814
hsa-miR-183-4395380	40	24.9741	40	26.0008	1.02675	0.490814
hsa-miR-184-4373113	40	24.9741	40	26.0008	1.02675	0.490814
hsa-miR-185-4395382	27.2698	12.2439	25.3884	11.3892	-0.854689	1.80837
hsa-miR-186-4395396	22.3775	7.35154	19.59	5.59081	-1.76073	3.38871
hsa-miR-187-4373307	40	24.9741	29.6905	15.6914	-9.28271	622.835
hsa-miR-188-3p-4395217	40	24.9741	40	26.0008	1.02675	0.490814
hsa-miR-18a-4395533	24.7523	9.72636	23.9319	9.93272	0.206363	0.86672
hsa-miR-18b-4395328	27.0752	12.0493	25.7723	11.7731	-0.276153	1.21096
hsa-miR-190-4373110	32.8112	17.7853	28.8814	14.8822	-2.90307	7.48014
hsa-miR-191-4395410	18.7611	3.73513	16.6139	2.61474	-1.12039	2.17406
hsa-miR-192-4373108	28.4041	13.3781	25.8334	11.8342	-1.54395	2.91593
hsa-miR-193a-3p-4395361	31.3644	16.3384	28.8775	14.8783	-1.46015	2.75137
hsa-miR-193a-5p-4395392	20.0833	5.05737	19.8135	5.81435	0.756986	0.591731
hsa-miR-193b-4395478	20.7394	5.71345	18.4971	4.49795	-1.2155	2.32221
hsa-miR-194-4373106	29.9656	14.9397	27.2846	13.2854	-1.65428	3.14766
hsa-miR-195-4373105	25.4048	10.3788	23.5781	9.57894	-0.799891	1.74097
hsa-miR-196b-4395326	40	24.9741	25.9901	11.9909	-12.9831	8096.76
hsa-miR-197-4373102	23.4297	8.40373	23.9246	9.92541	1.52168	0.34828
hsa-miR-198-4395384	32.5596	17.5337	35.4042	21.405	3.87134	0.0683296
hsa-miR-199a-3p-4395415	18.7728	3.74685	16.9915	2.99234	-0.754504	1.68705
hsa-miR-199a-5p-4373272	27.5734	12.5475	25.413	11.4139	-1.13365	2.19413
hsa-miR-199b-5p-4373100	28.9537	13.9277	26.2538	12.2546	-1.67316	3.18912
hsa-miR-19a-4373099	23.2725	8.24653	21.3979	7.39874	-0.847784	1.79974
hsa-miR-19b-4373098	18.9346	3.90866	17.1872	3.18805	-0.720603	1.64787
hsa-miR-200a-4378069	40	24.9741	40	26.0008	1.02675	0.490814
hsa-miR-200b-4395362	31.2528	16.2269	29.0968	15.0976	-1.12929	2.18752
hsa-miR-200c-4395411	29.0252	13.9992	27.5594	13.5602	-0.439017	1.35568
hsa-miR-202-4395474	40	24.9741	35.8707	21.8715	-3.10254	8.58929
hsa-miR-203-4373095	40	24.9741	40	26.0008	1.02675	0.490814
hsa-miR-204-4373094	33.6819	18.656	32.1544	18.1552	-0.500769	1.41497
hsa-miR-205-4373093	40	24.9741	40	26.0008	1.02675	0.490814
hsa-miR-208-4373091	40	24.9741	40	26.0008	1.02675	0.490814
hsa-miR-208b-4395401	40	24.9741	40	26.0008	1.02675	0.490814
hsa-miR-20a-4373286	19.2182	4.19225	18.3879	4.38875	0.196499	0.872665
hsa-miR-20b-4373263	22.2441	7.21818	22.2832	8.284	1.06582	0.4777
hsa-miR-21-4373090	20.6874	5.66143	18.5518	4.5526	-1.10884	2.15672
hsa-miR-210-4373089	22.9935	7.96756	22.5937	8.59453	0.626965	0.647537
hsa-miR-211-4373088	32.3918	17.3659	32.1985	18.1993	0.833425	0.561195
hsa-miR-212-4373087	25.6998	10.6739	25.3094	11.3102	0.636352	0.643337
hsa-miR-214-4395417	19.4393	4.41339	18.0273	4.02817	-0.385222	1.30606
hsa-miR-215-4373084	30.2927	15.2667	28.6999	14.7007	-0.56605	1.48047
hsa-miR-216a-4395331	34.3701	19.3442	40	26.0008	6.65666	0.00991161
hsa-miR-216b-4395437	33.3293	18.3034	33.4631	19.4639	1.16053	0.447348
hsa-miR-217-4395448	40	24.9741	32.3795	18.3803	-6.59378	96.5886
hsa-miR-218-4373081	23.5236	8.49768	22.0824	8.08319	-0.414484	1.33282
hsa-miR-219-1-3p-4395206	31.519	16.4931	31.389	17.3898	0.896741	0.537099
hsa-miR-219-2-3p-4395501	40	24.9741	40	26.0008	1.02675	0.490814
hsa-miR-219-5p-4373080	40	24.9741	33.0268	19.0276	-5.94647	61.6687
hsa-miR-22-4373079	25.364	10.3381	22.5409	8.54172	-1.79638	3.47347
hsa-miR-220-4373078	40	24.9741	40	26.0008	1.02675	0.490814
hsa-miR-220b-4395317	40	24.9741	40	26.0008	1.02675	0.490814
hsa-miR-220c-4395322	40	24.9741	40	26.0008	1.02675	0.490814
hsa-miR-221-4373077	18.6953	3.66935	17.536	3.53682	-0.13253	1.09621
hsa-miR-222-4395387	15.9569	0.930979	14.7873	0.78813	-0.142849	1.10408
hsa-miR-223-4395406	30.608	15.5821	28.7481	14.749	-0.833089	1.7815
hsa-miR-224-4395210	22.1803	7.15432	22.2951	8.29597	1.14164	0.453243
hsa-miR-23a-4373074	25.0591	10.0332	24.0128	10.0136	-0.0196005	1.01368
hsa-miR-23b-4373073	27.908	12.8821	25.626	11.6269	-1.25525	2.38708
hsa-miR-24-4373072	15.8253	0.799348	14.485	0.485852	-0.313496	1.24272
hsa-miR-25-4373071	24.4866	9.46066	23.2823	9.28308	-0.177584	1.13099
hsa-miR-26a-4395166	21.1569	6.13101	18.3381	4.33892	-1.79209	3.46316
hsa-miR-26b-4395167	23.7696	8.74365	20.9086	6.9094	-1.83425	3.56585
hsa-miR-27a-4373287	22.1778	7.15192	20.6389	6.63972	-0.512192	1.42622
hsa-miR-27b-4373068	24.698	9.67204	23.0778	9.07866	-0.593389	1.50879
hsa-miR-28-3p-4395557	22.5868	7.56083	20.8543	6.85516	-0.705664	1.6309
hsa-miR-28-5p-4373067	23.855	8.82904	22.1597	8.16057	-0.668468	1.58938
hsa-miR-296-3p-4395212	31.996	16.9701	31.9795	17.9803	1.01025	0.49646
hsa-miR-296-5p-4373066	26.4563	11.4304	25.9302	11.931	0.500686	0.706771
hsa-miR-298-4395301	40	24.9741	40	26.0008	1.02675	0.490814
hsa-miR-299-3p-4373189	33.7733	18.7474	32.5651	18.5659	-0.181416	1.134
hsa-miR-299-5p-4373188	29.7015	14.6755	28.3476	14.3484	-0.327137	1.25452
hsa-miR-29a-4395223	19.8329	4.80698	17.8207	3.82156	-0.985423	1.97989
hsa-miR-29b-4373288	27.1297	12.1038	24.1824	10.1832	-1.92059	3.78577
hsa-miR-29c-4395171	23.0963	8.07035	20.6435	6.6443	-1.42605	2.68709
hsa-miR-301a-4373064	25.4706	10.4446	23.0607	9.06158	-1.38307	2.60822
hsa-miR-301b-4395503	29.1881	14.1622	26.2898	12.2906	-1.87159	3.65935
hsa-miR-302a-4378070	31.7149	16.689	32.1461	18.1469	1.45796	0.364008
hsa-miR-302b-4378071	28.999	13.9731	28.352	14.3528	0.379706	0.768594
hsa-miR-302c-4378072	33.3124	18.2865	32.453	18.4538	0.167306	0.890504
hsa-miR-30b-4373290	22.05	7.0241	18.5973	4.59809	-2.42601	5.37406
hsa-miR-30c-4373060	20.7669	5.74099	17.9829	3.98377	-1.75722	3.38045
hsa-miR-31-4395390	17.832	2.80606	17.8025	3.80329	0.997229	0.500961
hsa-miR-32-4395220	30.7502	15.7243	27.8615	13.8623	-1.86199	3.63509
hsa-miR-320-4395388	19.242	4.21608	18.4739	4.47474	0.258655	0.835867
hsa-miR-323-3p-4395338	24.6774	9.65151	23.311	9.31184	-0.339678	1.26547
hsa-miR-324-3p-4395272	26.5808	11.5549	23.6812	9.68207	-1.87278	3.66238
hsa-miR-324-5p-4373052	26.1243	11.0984	24.0168	10.0177	-1.0807	2.11507
hsa-miR-325-4373051	40	24.9741	40	26.0008	1.02675	0.490814
hsa-miR-326-4373050	40	24.9741	34.8021	20.8029	-4.17114	18.0151
hsa-miR-328-4373049	24.8539	9.82801	23.9123	9.91312	0.0851085	0.942714
hsa-miR-329-4373191	30.7831	15.7572	29.9292	15.9301	0.172847	0.887091
hsa-miR-330-3p-4373047	30.2954	15.2695	28.6328	14.6336	-0.635919	1.55393
hsa-miR-330-5p-4395341	40	24.9741	32.9437	18.9445	-6.0296	65.3265
hsa-miR-331-3p-4373046	22.4814	7.45552	20.706	6.70684	-0.748685	1.68026
hsa-miR-331-5p-4395344	30.9056	15.8797	28.6964	14.6972	-1.18246	2.26963
hsa-miR-335-4373045	24.586	9.56009	23.3445	9.34534	-0.214747	1.1605
hsa-miR-337-5p-4395267	27.2452	12.2193	24.0804	10.0812	-2.1381	4.40181
hsa-miR-338-3p-4395363	40	24.9741	40	26.0008	1.02675	0.490814
hsa-miR-339-3p-4395295	25.4837	10.4578	24.0851	10.0859	-0.37185	1.29401
hsa-miR-339-5p-4395368	25.2325	10.2066	25.116	11.1169	0.910243	0.532096
hsa-miR-33b-4395196	40	24.9741	32.9484	18.9492	-6.02487	65.1126
hsa-miR-340-4395369	26.9045	11.8786	24.5442	10.545	-1.33364	2.52037
hsa-miR-342-3p-4395371	23.665	8.63906	21.9082	7.90904	-0.730023	1.65867
hsa-miR-342-5p-4395258	32.7759	17.75	40	26.0008	8.25085	0.00328283
hsa-miR-345-4395297	24.2625	9.2366	21.7178	7.71859	-1.51801	2.86395
hsa-miR-346-4373038	40	24.9741	40	26.0008	1.02675	0.490814
hsa-miR-34a-4395168	21.5724	6.54651	21.9484	7.9492	1.40269	0.378223
hsa-miR-34c-5p-4373036	27.6081	12.5822	26.1321	12.1329	-0.4493	1.36538
hsa-miR-361-5p-4373035	26.3919	11.366	24.1896	10.1904	-1.17554	2.25877
hsa-miR-362-3p-4395228	31.6335	16.6075	28.1637	14.1645	-2.443	5.4377
hsa-miR-362-5p-4378092	26.4312	11.4053	24.0014	10.0022	-1.40309	2.64467
hsa-miR-363-4378090	40	24.9741	33.9852	19.9861	-4.988	31.735
hsa-miR-365-4373194	21.0587	6.03277	20.2941	6.29489	0.262113	0.833865
hsa-miR-367-4373034	31.3918	16.3658	30.9429	16.9437	0.577888	0.669944
hsa-miR-369-3p-4373032	30.6373	15.6114	28.3554	14.3562	-1.25514	2.3869
hsa-miR-369-5p-4373195	29.7087	14.6828	27.9977	13.9986	-0.684246	1.60686
hsa-miR-370-4395386	22.8187	7.79276	21.0198	7.02059	-0.772162	1.70783
hsa-miR-371-3p-4395235	40	24.9741	40	26.0008	1.02675	0.490814
hsa-miR-372-4373029	40	24.9741	40	26.0008	1.02675	0.490814
hsa-miR-373-4378073	40	24.9741	40	26.0008	1.02675	0.490814
hsa-miR-374a-4373028	22.7376	7.71172	20.0584	6.05925	-1.65247	3.14371
hsa-miR-374b-4381045	23.1232	8.09731	20.4495	6.45034	-1.64697	3.13175
hsa-miR-375-4373027	40	24.9741	33.9393	19.9401	-5.03398	32.7627
hsa-miR-376a-4373026	22.0968	7.07085	20.9979	6.99872	-0.0721355	1.05127
hsa-miR-376b-4373196	31.2145	16.1886	30.0086	16.0094	-0.179172	1.13223
hsa-miR-376c-4395233	21.492	6.46604	19.4486	5.44939	-1.01665	2.02321
hsa-miR-377-4373025	31.9293	16.9034	30.8753	16.8761	-0.0272475	1.01907
hsa-miR-379-4373349	23.068	8.04211	21.1677	7.16856	-0.873547	1.83216
hsa-miR-380-4373022	31.695	16.669	30.342	16.3428	-0.326251	1.25375
hsa-miR-381-4373020	32.0694	17.0435	28.9059	14.9068	-2.1367	4.39755
hsa-miR-382-4373019	22.0208	6.99488	21.5307	7.53155	0.536674	0.689359
hsa-miR-383-4373018	30.9835	15.9576	40	26.0008	10.0432	0.000947738
hsa-miR-384-4373017	40	24.9741	40	26.0008	1.02675	0.490814
hsa-miR-409-5p-4395442	28.3127	13.2868	26.9755	12.9764	-0.310439	1.24008
hsa-miR-410-4378093	24.2427	9.21674	22.5676	8.56838	-0.648358	1.56738
hsa-miR-411-4381013	23.5029	8.47701	21.0723	7.07311	-1.4039	2.64616
hsa-miR-412-4373199	40	24.9741	40	26.0008	1.02675	0.490814
hsa-miR-422a-4395408	40	24.9741	40	26.0008	1.02675	0.490814
hsa-miR-423-5p-4395451	26.2996	11.2736	25.4533	11.4541	0.180442	0.882432
hsa-miR-424-4373201	29.6108	14.5848	27.5361	13.5369	-1.0479	2.06752
hsa-miR-425-4380926	25.7041	10.6781	23.5039	9.50477	-1.17336	2.25536
hsa-miR-429-4373203	40	24.9741	32.4036	18.4044	-6.56965	94.9864
hsa-miR-431-4395173	24.1809	9.15496	21.9858	7.98667	-1.1683	2.24746
hsa-miR-433-4373205	24.5188	9.49287	24.0073	10.0081	0.515257	0.699669
hsa-miR-448-4373206	40	24.9741	40	26.0008	1.02675	0.490814
hsa-miR-449a-4373207	40	24.9741	28.9406	14.9415	-10.0326	1047.41
hsa-miR-449b-4381011	37.6176	22.5917	28.6138	14.6146	-7.97709	251.967
hsa-miR-450a-4395414	31.8562	16.8302	29.5076	15.5085	-1.32178	2.49974
hsa-miR-450b-3p-4395319	40	24.9741	40	26.0008	1.02675	0.490814
hsa-miR-450b-5p-4395318	31.0032	15.9773	27.8871	13.8879	-2.08943	4.25579
hsa-miR-451-4373360	40	24.9741	40	26.0008	1.02675	0.490814
hsa-miR-452-4395440	25.5245	10.4986	25.3246	11.3254	0.826818	0.563772
hsa-miR-453-4395429	31.1381	16.1122	30.3632	16.364	0.251862	0.839812
hsa-miR-454-4395434	22.3971	7.37113	21.1182	7.11902	-0.252107	1.19095
hsa-miR-455-3p-4395355	25.3905	10.3646	24.2099	10.2107	-0.153863	1.11254
hsa-miR-455-5p-4378098	26.5753	11.5494	24.9225	10.9234	-0.626049	1.54333
hsa-miR-483-5p-4395449	32.0329	17.007	23.1935	9.19437	-7.81262	224.818
hsa-miR-484-4381032	20.5664	5.54047	18.4612	4.46199	-1.07848	2.11182
hsa-miR-485-3p-4378095	23.1706	8.14463	24.1166	10.1174	1.9728	0.254759
hsa-miR-485-5p-4373212	27.0149	11.989	25.3335	11.3343	-0.654704	1.57429
hsa-miR-486-3p-4395204	40	24.9741	32.6567	18.6575	-6.31653	79.7014
hsa-miR-486-5p-4378096	30.419	15.3931	30.2445	16.2453	0.852247	0.553922
hsa-miR-487a-4378097	31.4391	16.4132	29.7793	15.7802	-0.633056	1.55085
hsa-miR-487b-4378102	25.1306	10.1047	23.057	9.05783	-1.04686	2.06602
hsa-miR-488-4395468	40	24.9741	40	26.0008	1.02675	0.490814
hsa-miR-489-4395469	32.987	17.961	33.4425	19.4433	1.48227	0.357926
hsa-miR-490-3p-4373215	40	24.9741	40	26.0008	1.02675	0.490814
hsa-miR-491-3p-4395471	34.7726	19.7466	40	26.0008	6.2542	0.0131008
hsa-miR-491-5p-4381053	27.7592	12.7332	26.0657	12.0665	-0.666749	1.58749
hsa-miR-492-4373217	40	24.9741	40	26.0008	1.02675	0.490814
hsa-miR-493-4395475	25.7888	10.7628	23.6291	9.62992	-1.13293	2.19303
hsa-miR-494-4395476	23.1199	8.09397	21.8726	7.87341	-0.220569	1.16519
hsa-miR-495-4381078	22.7488	7.72286	21.4732	7.474	-0.248855	1.18826
hsa-miR-496-4386771	31.4703	16.4443	30.7175	16.7183	0.273983	0.827033
hsa-miR-499-3p-4395538	40	24.9741	40	26.0008	1.02675	0.490814
hsa-miR-499-5p-4381047	40	24.9741	36.4996	22.5004	-2.47364	5.55443
hsa-miR-500-4395539	28.6603	13.6344	25.9622	11.9631	-1.67133	3.18508
hsa-miR-501-3p-4395546	30.9718	15.9459	30.8433	16.8441	0.898192	0.536559
hsa-miR-501-5p-4373226	29.5877	14.5618	26.8243	12.8251	-1.7367	3.33271
hsa-miR-502-3p-4395194	30.8438	15.8179	27.7048	13.7056	-2.11233	4.32388
hsa-miR-502-5p-4373227	31.3796	16.3537	27.9423	13.9431	-2.41058	5.3169
hsa-miR-503-4373228	31.2668	16.2409	28.991	14.9918	-1.24907	2.37687
hsa-miR-504-4395195	40	24.9741	40	26.0008	1.02675	0.490814
hsa-miR-505-4395200	29.2632	14.2373	27.7939	13.7947	-0.442555	1.35901
hsa-miR-506-4373231	40	24.9741	40	26.0008	1.02675	0.490814
hsa-miR-507-4373232	40	24.9741	40	26.0008	1.02675	0.490814
hsa-miR-508-3p-4373233	40	24.9741	40	26.0008	1.02675	0.490814
hsa-miR-508-5p-4395203	40	24.9741	40	26.0008	1.02675	0.490814
hsa-miR-509-3-5p-4395266	40	24.9741	40	26.0008	1.02675	0.490814
hsa-miR-509-5p-4395346	40	24.9741	40	26.0008	1.02675	0.490814
hsa-miR-510-4395352	40	24.9741	40	26.0008	1.02675	0.490814
hsa-miR-511-4373236	40	24.9741	40	26.0008	1.02675	0.490814
hsa-miR-512-3p-4381034	40	24.9741	40	26.0008	1.02675	0.490814
hsa-miR-512-5p-4373238	40	24.9741	40	26.0008	1.02675	0.490814
hsa-miR-513-5p-4395201	40	24.9741	40	26.0008	1.02675	0.490814
hsa-miR-515-3p-4395480	40	24.9741	40	26.0008	1.02675	0.490814
hsa-miR-515-5p-4373242	40	24.9741	40	26.0008	1.02675	0.490814
hsa-miR-516a-5p-4395527	40	24.9741	40	26.0008	1.02675	0.490814
hsa-miR-516b-4395172	40	24.9741	40	26.0008	1.02675	0.490814
hsa-miR-517a-4395513	40	24.9741	40	26.0008	1.02675	0.490814
hsa-miR-517b-4373244	40	24.9741	40	26.0008	1.02675	0.490814
hsa-miR-517c-4373264	40	24.9741	37.5791	23.5799	-1.39414	2.62832
hsa-miR-518a-3p-4395508	40	24.9741	40	26.0008	1.02675	0.490814
hsa-miR-518a-5p-4395507	40	24.9741	38.426	24.4268	-0.547248	1.4613
hsa-miR-518b-4373246	40	24.9741	35.5842	21.5851	-3.389	10.4759
hsa-miR-518c-4395512	40	24.9741	40	26.0008	1.02675	0.490814
hsa-miR-518d-3p-4373248	33.4961	18.4702	40	26.0008	7.53063	0.00540822
hsa-miR-518d-5p-4395500	40	24.9741	40	26.0008	1.02675	0.490814
hsa-miR-518e-4395506	40	24.9741	40	26.0008	1.02675	0.490814
hsa-miR-518f-4395499	40	24.9741	40	26.0008	1.02675	0.490814
hsa-miR-519a-4395526	40	24.9741	35.4937	21.4945	-3.47954	11.1544
hsa-miR-519c-3p-4373251	40	24.9741	40	26.0008	1.02675	0.490814
hsa-miR-519d-4395514	40	24.9741	40	26.0008	1.02675	0.490814
hsa-miR-519e-4395481	40	24.9741	40	26.0008	1.02675	0.490814
hsa-miR-520a-3p-4373268	40	24.9741	40	26.0008	1.02675	0.490814
hsa-miR-520a-5p-4378085	40	24.9741	40	26.0008	1.02675	0.490814
hsa-miR-520b-4373252	40	24.9741	40	26.0008	1.02675	0.490814
hsa-miR-520d-5p-4395504	35.5574	20.5315	30.2459	16.2467	-4.28476	19.4913
hsa-miR-520e-4373255	40	24.9741	40	26.0008	1.02675	0.490814
hsa-miR-520f-4373256	40	24.9741	40	26.0008	1.02675	0.490814
hsa-miR-520g-4373257	40	24.9741	40	26.0008	1.02675	0.490814
hsa-miR-521-4373259	40	24.9741	40	26.0008	1.02675	0.490814
hsa-miR-522-4395524	40	24.9741	40	26.0008	1.02675	0.490814
hsa-miR-523-4395497	40	24.9741	40	26.0008	1.02675	0.490814
hsa-miR-524-5p-4395174	40	24.9741	40	26.0008	1.02675	0.490814
hsa-miR-525-3p-4395496	40	24.9741	40	26.0008	1.02675	0.490814
hsa-miR-525-5p-4378088	40	24.9741	40	26.0008	1.02675	0.490814
hsa-miR-526b-4395493	40	24.9741	40	26.0008	1.02675	0.490814
hsa-miR-532-3p-4395466	25.4817	10.4558	23.5348	9.53563	-0.920168	1.89234
hsa-miR-532-5p-4380928	24.3922	9.36627	21.5961	7.59692	-1.76936	3.40902
hsa-miR-539-4378103	21.9802	6.95425	20.6735	6.67429	-0.27996	1.21416
hsa-miR-541-4395312	33.3118	18.2858	30.4658	16.4666	-1.81923	3.52894
hsa-miR-542-3p-4378101	31.1292	16.1033	29.4825	15.4833	-0.61997	1.53684
hsa-miR-542-5p-4395351	36.5794	21.5535	29.2748	15.2756	-6.27791	77.5958
hsa-miR-544-4395376	40	24.9741	34.9558	20.9567	-4.01742	16.1944
hsa-miR-545-4395378	31.1004	16.0745	28.6935	14.6943	-1.38017	2.60299
hsa-miR-548a-3p-4380948	40	24.9741	34.1287	20.1295	-4.84455	28.7312
hsa-miR-548a-5p-4395523	40	24.9741	40	26.0008	1.02675	0.490814
hsa-miR-548b-3p-4380951	40	24.9741	40	26.0008	1.02675	0.490814
hsa-miR-548b-5p-4395519	34.592	19.5661	33.3415	19.3423	-0.223733	1.16775
hsa-miR-548c-3p-4380993	40	24.9741	35.484	21.4848	-3.48924	11.2296
hsa-miR-548c-5p-4395540	32.323	17.297	38.1021	24.1029	6.80585	0.00893792
hsa-miR-548d-3p-4381008	34.33	19.3041	33.0851	19.086	-0.218158	1.16325
hsa-miR-548d-5p-4395348	34.0122	18.9863	33.265	19.2658	0.279518	0.823867
hsa-miR-551b-4380945	40	24.9741	34.0024	20.0032	-4.97083	31.3594
hsa-miR-556-3p-4395456	40	24.9741	40	26.0008	1.02675	0.490814
hsa-miR-556-5p-4395455	40	24.9741	40	26.0008	1.02675	0.490814
hsa-miR-561-4380938	40	24.9741	40	26.0008	1.02675	0.490814
hsa-miR-570-4395458	40	24.9741	31.9657	17.9665	-7.00758	128.675
hsa-miR-574-3p-4395460	20.0909	5.06498	18.4195	4.4203	-0.644684	1.5634
hsa-miR-576-3p-4395462	29.4348	14.4088	28.7552	14.756	0.347199	0.786109
hsa-miR-576-5p-4395461	32.8547	17.8288	33.0439	19.0447	1.21586	0.430515
hsa-miR-579-4395509	31.8155	16.7895	28.1668	14.1676	-2.62191	6.15564
hsa-miR-582-3p-4395510	40	24.9741	40	26.0008	1.02675	0.490814
hsa-miR-582-5p-4395175	40	24.9741	40	26.0008	1.02675	0.490814
hsa-miR-589-4395520	31.7272	16.7012	30.8777	16.8785	0.177322	0.884343
hsa-miR-590-5p-4395176	25.046	10.0201	22.5039	8.50473	-1.51533	2.85864
hsa-miR-597-4380960	30.3157	15.2898	28.5051	14.5059	-0.783926	1.72181
hsa-miR-598-4395179	28.3962	13.3703	24.7752	10.7761	-2.59423	6.03865
hsa-miR-615-3p-4386777	40	24.9741	32.0848	18.0856	-6.88849	118.479
hsa-miR-615-5p-4395464	40	24.9741	40	26.0008	1.02675	0.490814
hsa-miR-616-4395525	33.657	18.6311	32.042	18.0428	-0.588312	1.50349
hsa-miR-618-4380996	32.2379	17.212	28.3354	14.3362	-2.8758	7.3401
hsa-miR-624-4395541	40	24.9741	40	26.0008	1.02675	0.490814
hsa-miR-625-4395542	29.9742	14.9482	29.245	15.2459	0.297636	0.813585
hsa-miR-627-4380967	34.2037	19.1778	32.0058	18.0066	-1.17113	2.25188
hsa-miR-628-5p-4395544	28.9634	13.9375	26.7055	12.7064	-1.23115	2.34753
hsa-miR-629-4395547	30.1169	15.0909	29.5683	15.5691	0.478198	0.717874
hsa-miR-636-4395199	31.9575	16.9315	33.4866	19.4874	2.55587	0.170062
hsa-miR-642-4380995	40	24.9741	31.6402	17.641	-7.33307	161.24
hsa-miR-651-4381007	40	24.9741	40	26.0008	1.02675	0.490814
hsa-miR-652-4395463	28.2333	13.2073	26.057	12.0578	-1.14954	2.21844
hsa-miR-653-4395403	40	24.9741	40	26.0008	1.02675	0.490814
hsa-miR-654-3p-4395350	29.1184	14.0925	26.9	12.9008	-1.19168	2.28418
hsa-miR-654-5p-4381014	26.9201	11.8942	25.6846	11.6854	-0.208798	1.15573
hsa-miR-655-4381015	26.7129	11.6869	24.4928	10.4936	-1.19335	2.28684
hsa-miR-660-4380925	26.3296	11.3036	23.0001	9.00097	-2.30267	4.93372
hsa-miR-671-3p-4395433	25.2233	10.1974	25.9433	11.9441	1.74677	0.297968
hsa-miR-672-4395438	40	24.9741	40	26.0008	1.02675	0.490814
hsa-miR-674-4395193	40	24.9741	40	26.0008	1.02675	0.490814
hsa-miR-708-4395452	24.7385	9.71256	24.772	10.7728	1.06022	0.479559
hsa-miR-744-4395435	24.778	9.75206	23.3287	9.32956	-0.422502	1.34025
hsa-miR-758-4395180	25.4134	10.3875	24.3718	10.3726	-0.0148645	1.01036
hsa-miR-871-4395465	40	24.9741	40	26.0008	1.02675	0.490814
hsa-miR-872-4395375	40	24.9741	40	26.0008	1.02675	0.490814
hsa-miR-873-4395467	40	24.9741	32.1901	18.191	-6.78311	110.133
hsa-miR-874-4395379	32.7417	17.7157	28.6698	14.6706	-3.04511	8.25407
hsa-miR-875-3p-4395315	40	24.9741	40	26.0008	1.02675	0.490814
hsa-miR-876-3p-4395336	34.7763	19.7504	31.0537	17.0545	-2.69592	6.47969
hsa-miR-876-5p-4395316	34.8229	19.797	31.3651	17.3659	-2.4311	5.39305
hsa-miR-885-3p-4395483	40	24.9741	40	26.0008	1.02675	0.490814
hsa-miR-885-5p-4395407	30.0094	14.9834	30.178	16.1788	1.19538	0.436672
hsa-miR-886-3p-4395305	24.3529	9.32695	23.7031	9.70389	0.376938	0.77007
hsa-miR-886-5p-4395304	22.5486	7.52265	22.1245	8.12534	0.602684	0.658528
hsa-miR-887-4395485	40	24.9741	32.2308	18.2316	-6.74247	107.075
hsa-miR-888-4395323	40	24.9741	40	26.0008	1.02675	0.490814
hsa-miR-889-4395313	27.212	12.1861	24.7656	10.7664	-1.41971	2.67532
hsa-miR-890-4395320	40	24.9741	40	26.0008	1.02675	0.490814
hsa-miR-891a-4395302	40	24.9741	40	26.0008	1.02675	0.490814
hsa-miR-891b-4395321	40	24.9741	40	26.0008	1.02675	0.490814
hsa-miR-892a-4395306	40	24.9741	40	26.0008	1.02675	0.490814
hsa-miR-9-4373285	30.6844	15.6584	29.7109	15.7117	0.0532505	0.963762
hsa-miR-92a-4395169	20.3885	5.36259	19.707	5.70784	0.345254	0.78717
hsa-miR-93-4373302	21.4766	6.45065	20.0752	6.076	-0.374652	1.29653
hsa-miR-95-4373011	40	24.9741	31.7139	17.7147	-7.25935	153.208
hsa-miR-96-4373372	40	24.9741	40	26.0008	1.02675	0.490814
hsa-miR-98-4373009	25.5223	10.4964	23.6178	9.61863	-0.877774	1.83754
hsa-miR-99a-4373008	16.2998	1.27391	17.2877	3.28849	2.01459	0.247485
hsa-miR-99b-4373007	21.306	6.28009	20.7499	6.7507	0.470611	0.721659

## Sheet: USSC SA825
microRNA	Ct d0 SA8/25	dCt d0 SA8/25	Ct d7 SA8/25	dCt d7 SA8/25	ddCt d0-d7	2-(ddCt)
hsa-let-7a-4373169	21.1675	7.1418	19.5917	4.82318	-2.31863	4.98857
hsa-let-7b-4395446	18.9813	4.95558	17.3746	2.60608	-2.3495	5.09649
hsa-let-7c-4373167	22.3626	8.33694	21.2271	6.45862	-1.87832	3.67645
hsa-let-7d-4395394	22.272	8.24632	21.2145	6.44603	-1.80029	3.48289
hsa-let-7e-4395517	17.726	3.70036	15.4107	0.642178	-3.05818	8.32924
hsa-let-7f-4373164	24.9355	10.9098	22.8816	8.11307	-2.79676	6.94878
hsa-let-7g-4395393	22.0934	8.06771	20.9455	6.177	-1.89071	3.70819
hsa-miR-1-4395333	33.1232	19.0975	28.2246	13.4561	-5.64143	49.9159
hsa-miR-100-4373160	17.5016	3.4759	15.9357	1.16722	-2.30867	4.95427
hsa-miR-101-4395364	29.3106	15.2849	26.5817	11.8132	-3.47169	11.0938
hsa-miR-103-4373158	23.3898	9.36413	22.0807	7.31216	-2.05197	4.14671
hsa-miR-105-4395278	40	25.9743	40	25.2315	-0.742844	1.67347
hsa-miR-106a-4395280	18.5902	4.5645	19.2637	4.49516	-0.069338	1.04924
hsa-miR-106b-4373155	23.6761	9.65043	22.5096	7.74105	-1.90938	3.75647
hsa-miR-107-4373154	28.9162	14.8905	27.3151	12.5466	-2.34395	5.07691
hsa-miR-10a-4373153	27.0138	12.9881	25.9476	11.1791	-1.80902	3.50404
hsa-miR-10b-4395329	40	25.9743	40	25.2315	-0.742844	1.67347
hsa-miR-122-4395356	32.2225	18.1968	31.7959	17.0273	-1.16947	2.24929
hsa-miR-124-4373295	34.0647	20.039	40	25.2315	5.19244	0.0273476
hsa-miR-125a-3p-4395310	26.729	12.7033	27.1865	12.418	-0.285355	1.21871
hsa-miR-125a-5p-4395309	20.9249	6.89926	21.1694	6.40091	-0.498351	1.4126
hsa-miR-125b-4373148	18.2069	4.18122	17.9571	3.18856	-0.992655	1.98984
hsa-miR-126-4395339	26.6029	12.5772	23.9162	9.1477	-3.42952	10.7742
hsa-miR-127-3p-4373147	19.274	5.24838	19.1523	4.3838	-0.864575	1.8208
hsa-miR-127-5p-4395340	33.1746	19.1489	31.5264	16.7579	-2.39101	5.24524
hsa-miR-128-4395327	26.7081	12.6825	25.3955	10.627	-2.05551	4.15691
hsa-miR-129-3p-4373297	27.9352	13.9095	28.986	14.2175	0.308012	0.807754
hsa-miR-129-5p-4373171	32.2089	18.1832	40	25.2315	7.0483	0.0075553
hsa-miR-130a-4373145	24.6187	10.5931	22.274	7.50549	-3.08758	8.50068
hsa-miR-130b-4373144	24.7458	10.7201	23.4976	8.72909	-1.99103	3.97521
hsa-miR-132-4373143	20.5506	6.52491	21.8265	7.05801	0.5331	0.691068
hsa-miR-133a-4395357	31.0845	17.0588	25.8603	11.0918	-5.967	62.5528
hsa-miR-133b-4395358	40	25.9743	29.9524	15.1839	-10.7904	1771.07
hsa-miR-134-4373299	21.2364	7.21068	20.4575	5.68899	-1.52169	2.87127
hsa-miR-135a-4373140	39.005	24.9794	40	25.2315	0.252106	0.83967
hsa-miR-135b-4395372	29.5418	15.5161	30.5305	15.762	0.245862	0.843312
hsa-miR-136-4373173	40	25.9743	34.7069	19.9383	-6.03599	65.6167
hsa-miR-137-4373301	25.6157	11.59	23.5208	8.75231	-2.83774	7.149
hsa-miR-138-4395395	18.4228	4.39715	18.7813	4.01278	-0.384373	1.30529
hsa-miR-139-3p-4395424	40	25.9743	30.004	15.2355	-10.7388	1708.86
hsa-miR-139-5p-4395400	30.6567	16.6311	29.0415	14.273	-2.35805	5.12678
hsa-miR-140-3p-4395345	25.6992	11.6735	24.2643	9.49574	-2.17778	4.52457
hsa-miR-140-5p-4373374	19.8657	5.84008	18.1089	3.34035	-2.49972	5.65577
hsa-miR-141-4373137	33.7541	19.7284	40	25.2315	5.50308	0.02205
hsa-miR-142-3p-4373136	26.6916	12.6659	25.5442	10.7757	-1.89021	3.7069
hsa-miR-142-5p-4395359	34.4022	20.3765	40	25.2315	4.85498	0.0345545
hsa-miR-143-4395360	21.3692	7.34358	17.9202	3.15168	-4.1919	18.2763
hsa-miR-145-4395389	17.4106	3.38489	16.2143	1.44583	-1.93906	3.83455
hsa-miR-146a-4373132	22.6757	8.65008	21.4906	6.72209	-1.92799	3.80525
hsa-miR-146b-3p-4395472	32.5631	18.5374	40	25.2315	6.69406	0.00965799
hsa-miR-146b-5p-4373178	24.217	10.1913	24.1231	9.35462	-0.836685	1.78594
hsa-miR-147-4373131	40	25.9743	40	25.2315	-0.742844	1.67347
hsa-miR-147b-4395373	40	25.9743	40	25.2315	-0.742844	1.67347
hsa-miR-148a-4373130	30.8367	16.811	30.7464	15.9779	-0.83318	1.78161
hsa-miR-148b-4373129	28.8823	14.8566	27.9492	13.1807	-1.67588	3.19515
hsa-miR-149-4395366	22.5882	8.56253	24.021	9.25252	0.68999	0.619858
hsa-miR-150-4373127	32.6258	18.6001	29.719	14.9505	-3.64964	12.5502
hsa-miR-152-4395170	22.5061	8.48039	20.5784	5.80988	-2.6705	6.36651
hsa-miR-153-4373305	40	25.9743	40	25.2315	-0.742844	1.67347
hsa-miR-154-4373270	32.0737	18.0481	31.7874	17.0189	-1.02921	2.0409
hsa-miR-155-4395459	40	25.9743	40	25.2315	-0.742844	1.67347
hsa-miR-15a-4373123	26.6459	12.6203	25.8051	11.0366	-1.58364	2.99725
hsa-miR-15b-4373122	22.6466	8.62091	21.0873	6.31881	-2.3021	4.93174
hsa-miR-16-4373121	17.5275	3.50179	17.1508	2.38231	-1.11948	2.17268
hsa-miR-17-4395419	18.4913	4.46558	19.212	4.44346	-0.022127	1.01546
hsa-miR-181a-4373117	23.9727	9.94698	23.6014	8.83285	-1.11413	2.16465
hsa-miR-181c-4373115	31.0911	17.0654	30.011	15.2425	-1.82299	3.53813
hsa-miR-182-4395445	40	25.9743	33.5026	18.7341	-7.24021	151.189
hsa-miR-183-4395380	37.2579	23.2322	40	25.2315	1.9993	0.250122
hsa-miR-184-4373113	33.0657	19.0401	29.5703	14.8018	-4.23828	18.8734
hsa-miR-185-4395382	27.631	13.6053	26.1115	11.343	-2.26232	4.79763
hsa-miR-186-4395396	21.3153	7.28958	20.1328	5.36426	-1.92532	3.79821
hsa-miR-187-4373307	40	25.9743	40	25.2315	-0.742844	1.67347
hsa-miR-188-3p-4395217	40	25.9743	40	25.2315	-0.742844	1.67347
hsa-miR-18a-4395533	24.522	10.4964	24.5504	9.78191	-0.714442	1.64085
hsa-miR-18b-4395328	26.5943	12.5687	26.3688	11.6002	-0.968417	1.95669
hsa-miR-190-4373110	30.7739	16.7483	31.7305	16.962	0.213728	0.862306
hsa-miR-191-4395410	18.6341	4.60844	17.5667	2.79814	-1.81029	3.50714
hsa-miR-192-4373108	28.5433	14.5176	26.6298	11.8613	-2.65633	6.30426
hsa-miR-193a-3p-4395361	32.1919	18.1663	29.031	14.2625	-3.90381	14.968
hsa-miR-193a-5p-4395392	19.89	5.86433	20.4274	5.65887	-0.205462	1.15306
hsa-miR-193b-4395478	20.6473	6.62166	18.5891	3.82055	-2.80111	6.96978
hsa-miR-194-4373106	29.3542	15.3285	27.7107	12.9422	-2.38633	5.22827
hsa-miR-195-4373105	26.0409	12.0152	25.1798	10.4113	-1.60391	3.03966
hsa-miR-196b-4395326	32.3834	18.3577	32.2582	17.4897	-0.868023	1.82516
hsa-miR-197-4373102	22.6288	8.60316	23.1833	8.41481	-0.188345	1.13946
hsa-miR-198-4395384	40	25.9743	32.7555	17.987	-7.98733	253.762
hsa-miR-199a-3p-4395415	19.6093	5.58367	18.56	3.79148	-1.79219	3.46341
hsa-miR-199a-5p-4373272	28.0941	14.0684	27.1665	12.398	-1.67049	3.18323
hsa-miR-199b-5p-4373100	29.748	15.7223	27.8078	13.0393	-2.68299	6.42184
hsa-miR-19a-4373099	23.5192	9.4935	22.1617	7.39318	-2.10032	4.28804
hsa-miR-19b-4373098	19.0521	5.02638	17.5868	2.81833	-2.20805	4.62051
hsa-miR-200a-4378069	40	25.9743	40	25.2315	-0.742844	1.67347
hsa-miR-200b-4395362	31.3348	17.3092	29.2321	14.4636	-2.84556	7.18787
hsa-miR-200c-4395411	28.6553	14.6296	27.9284	13.1599	-1.46972	2.76969
hsa-miR-202-4395474	40	25.9743	40	25.2315	-0.742844	1.67347
hsa-miR-203-4373095	29.9773	15.9516	28.3655	13.597	-2.3546	5.11453
hsa-miR-204-4373094	31.3642	17.3386	29.8343	15.0658	-2.27277	4.83249
hsa-miR-205-4373093	40	25.9743	40	25.2315	-0.742844	1.67347
hsa-miR-208-4373091	40	25.9743	40	25.2315	-0.742844	1.67347
hsa-miR-208b-4395401	40	25.9743	40	25.2315	-0.742844	1.67347
hsa-miR-20a-4373286	19.6337	5.60798	19.5078	4.73933	-0.868651	1.82595
hsa-miR-20b-4373263	22.5984	8.5727	23.336	8.56749	-0.005206	1.00362
hsa-miR-21-4373090	20.2308	6.20515	18.731	3.96245	-2.2427	4.73282
hsa-miR-210-4373089	21.6055	7.57988	20.8518	6.08332	-1.49656	2.8217
hsa-miR-211-4373088	40	25.9743	34.1585	19.39	-6.58437	95.9608
hsa-miR-212-4373087	25.3835	11.3578	25.8898	11.1213	-0.236484	1.17812
hsa-miR-214-4395417	18.972	4.94638	18.8847	4.11619	-0.830189	1.77792
hsa-miR-215-4373084	30.9028	16.8772	28.5511	13.7826	-3.09457	8.54195
hsa-miR-216a-4395331	33.1144	19.0887	30.7669	15.9984	-3.09036	8.5171
hsa-miR-216b-4395437	40	25.9743	40	25.2315	-0.742844	1.67347
hsa-miR-217-4395448	32.5875	18.5619	33.3449	18.5764	0.014549	0.989966
hsa-miR-218-4373081	24.0955	10.0698	22.9047	8.1362	-1.93359	3.82006
hsa-miR-219-1-3p-4395206	30.9731	16.9474	34.03	19.2615	2.31408	0.201091
hsa-miR-219-2-3p-4395501	40	25.9743	40	25.2315	-0.742844	1.67347
hsa-miR-219-5p-4373080	40	25.9743	34.922	20.1535	-5.82085	56.5264
hsa-miR-22-4373079	25.5249	11.4993	22.6482	7.87971	-3.61954	12.2911
hsa-miR-220-4373078	40	25.9743	40	25.2315	-0.742844	1.67347
hsa-miR-220b-4395317	40	25.9743	40	25.2315	-0.742844	1.67347
hsa-miR-220c-4395322	40	25.9743	40	25.2315	-0.742844	1.67347
hsa-miR-221-4373077	18.5994	4.57376	18.2642	3.49564	-1.07813	2.11129
hsa-miR-222-4395387	15.1871	1.1614	15.5449	0.776373	-0.385023	1.30588
hsa-miR-223-4395406	31.0769	17.0512	28.7259	13.9574	-3.09383	8.53757
hsa-miR-224-4395210	22.1151	8.08946	23.2518	8.48326	0.393799	0.761123
hsa-miR-23a-4373074	24.8638	10.8382	23.6894	8.92091	-1.91727	3.77707
hsa-miR-23b-4373073	26.3951	12.3694	25.4575	10.6889	-1.68048	3.20534
hsa-miR-24-4373072	15.3342	1.3085	14.3542	-0.414355	-1.72285	3.30089
hsa-miR-25-4373071	25.1861	11.1604	24.1306	9.36205	-1.79835	3.47823
hsa-miR-26a-4395166	20.7867	6.76106	18.9612	4.19267	-2.56838	5.93144
hsa-miR-26b-4395167	23.1106	9.08494	21.4635	6.69495	-2.38999	5.24152
hsa-miR-27a-4373287	22.7388	8.71312	20.5631	5.79457	-2.91855	7.56088
hsa-miR-27b-4373068	24.5998	10.5741	22.4474	7.67891	-2.8952	7.43946
hsa-miR-28-3p-4395557	22.1676	8.1419	20.7419	5.97336	-2.16854	4.49569
hsa-miR-28-5p-4373067	23.7439	9.71828	22.1541	7.38562	-2.33266	5.03734
hsa-miR-296-3p-4395212	32.7754	18.7498	31.9878	17.2193	-1.53042	2.8887
hsa-miR-296-5p-4373066	26.6953	12.6697	26.9036	12.1351	-0.534567	1.44851
hsa-miR-298-4395301	40	25.9743	40	25.2315	-0.742844	1.67347
hsa-miR-299-3p-4373189	34.6238	20.5982	40	25.2315	4.63333	0.0402929
hsa-miR-299-5p-4373188	28.8488	14.8232	28.5121	13.7436	-1.07957	2.1134
hsa-miR-29a-4395223	20.9301	6.90444	18.1242	3.35564	-3.5488	11.7029
hsa-miR-29b-4373288	29.0229	14.9972	26.4769	11.7084	-3.28881	9.77309
hsa-miR-29c-4395171	24.0595	10.0338	21.8025	7.03398	-2.99982	7.99899
hsa-miR-301a-4373064	24.758	10.7324	23.5942	8.82569	-1.90667	3.74943
hsa-miR-301b-4395503	28.6186	14.5929	26.2375	11.469	-3.12392	8.71752
hsa-miR-302a-4378070	32.9653	18.9396	30.1553	15.3868	-3.55286	11.7359
hsa-miR-302b-4378071	30.327	16.3013	26.0121	11.2436	-5.05771	33.306
hsa-miR-302c-4378072	33.5918	19.5662	30.6822	15.9137	-3.65252	12.5753
hsa-miR-30b-4373290	21.6021	7.57646	18.9697	4.2012	-3.37526	10.3766
hsa-miR-30c-4373060	20.3525	6.32685	18.636	3.86747	-2.45938	5.49981
hsa-miR-31-4395390	17.0166	2.9909	17.2787	2.51015	-0.480751	1.39547
hsa-miR-32-4395220	30.4118	16.3861	27.6725	12.904	-3.48215	11.1746
hsa-miR-320-4395388	18.4825	4.45687	18.5433	3.77476	-0.682108	1.60448
hsa-miR-323-3p-4395338	24.4186	10.393	23.8171	9.04857	-1.34438	2.53922
hsa-miR-324-3p-4395272	26.2648	12.2391	24.1023	9.3338	-2.90529	7.4917
hsa-miR-324-5p-4373052	26.7003	12.6746	23.9911	9.22254	-3.45204	10.9438
hsa-miR-325-4373051	40	25.9743	40	25.2315	-0.742844	1.67347
hsa-miR-326-4373050	40	25.9743	40	25.2315	-0.742844	1.67347
hsa-miR-328-4373049	23.9596	9.93394	23.9797	9.21121	-0.722727	1.6503
hsa-miR-329-4373191	31.0049	16.9793	30.8793	16.1108	-0.86845	1.8257
hsa-miR-330-3p-4373047	29.1585	15.1329	28.4443	13.6757	-1.45714	2.74564
hsa-miR-330-5p-4395341	34.2014	20.1757	32.4257	17.6572	-2.51852	5.72993
hsa-miR-331-3p-4373046	22.3043	8.27866	20.7631	5.9946	-2.28406	4.87046
hsa-miR-331-5p-4395344	28.7153	14.6897	28.0149	13.2464	-1.44331	2.71944
hsa-miR-335-4373045	23.5818	9.55611	23.7315	8.96298	-0.593127	1.50851
hsa-miR-337-5p-4395267	27.2389	13.2132	23.8239	9.05534	-4.15785	17.8499
hsa-miR-338-3p-4395363	40	25.9743	40	25.2315	-0.742844	1.67347
hsa-miR-339-3p-4395295	25.2837	11.258	23.5647	8.79621	-2.46181	5.50909
hsa-miR-339-5p-4395368	25.2427	11.217	25.1049	10.3364	-0.880618	1.84116
hsa-miR-33b-4395196	40	25.9743	40	25.2315	-0.742844	1.67347
hsa-miR-340-4395369	26.4199	12.3943	24.5381	9.76964	-2.62462	6.16724
hsa-miR-342-3p-4395371	22.7596	8.73396	22.3343	7.56582	-1.16814	2.24722
hsa-miR-342-5p-4395258	40	25.9743	40	25.2315	-0.742844	1.67347
hsa-miR-345-4395297	24.2108	10.1852	22.4462	7.67772	-2.50744	5.68611
hsa-miR-346-4373038	40	25.9743	40	25.2315	-0.742844	1.67347
hsa-miR-34a-4395168	24.0507	10.025	23.0514	8.2829	-1.74212	3.34527
hsa-miR-34c-5p-4373036	30.1958	16.1702	27.232	12.4635	-3.70665	13.0561
hsa-miR-361-5p-4373035	25.9518	11.9261	24.3208	9.55224	-2.3739	5.18339
hsa-miR-362-3p-4395228	32.6719	18.6462	29.2	14.4315	-4.21476	18.5682
hsa-miR-362-5p-4378092	25.544	11.5183	24.9375	10.169	-1.34938	2.54802
hsa-miR-363-4378090	35.1914	21.1657	40	25.2315	4.06577	0.0597149
hsa-miR-365-4373194	21.5038	7.47809	21.0512	6.28269	-1.1954	2.29008
hsa-miR-367-4373034	32.8537	18.828	29.3706	14.6021	-4.22588	18.7118
hsa-miR-369-3p-4373032	30.4184	16.3928	28.0285	13.26	-3.13275	8.77108
hsa-miR-369-5p-4373195	30.1387	16.113	28.2286	13.4601	-2.65292	6.28939
hsa-miR-370-4395386	22.7529	8.72724	21.0497	6.28115	-2.44608	5.44935
hsa-miR-371-3p-4395235	40	25.9743	40	25.2315	-0.742844	1.67347
hsa-miR-372-4373029	40	25.9743	40	25.2315	-0.742844	1.67347
hsa-miR-373-4378073	40	25.9743	40	25.2315	-0.742844	1.67347
hsa-miR-374a-4373028	23.1846	9.15896	20.3767	5.60817	-3.55079	11.7191
hsa-miR-374b-4381045	22.6796	8.65394	21.3464	6.57784	-2.07609	4.21664
hsa-miR-375-4373027	32.7421	18.7164	40	25.2315	6.51509	0.0109336
hsa-miR-376a-4373026	22.2025	8.17683	22.0509	7.28241	-0.894423	1.85887
hsa-miR-376b-4373196	40	25.9743	30.5773	15.8087	-10.1656	1148.55
hsa-miR-376c-4395233	21.3538	7.32815	19.9676	5.19906	-2.12909	4.37442
hsa-miR-377-4373025	33.0997	19.0741	32.5452	17.7767	-1.29733	2.45774
hsa-miR-379-4373349	22.5833	8.55765	21.6092	6.84072	-1.71693	3.28735
hsa-miR-380-4373022	40	25.9743	29.4972	14.7287	-11.2456	2428.13
hsa-miR-381-4373020	33.3283	19.3026	30.9419	16.1734	-3.12921	8.74955
hsa-miR-382-4373019	21.6506	7.62488	21.9869	7.21836	-0.406525	1.32549
hsa-miR-383-4373018	31.1637	17.1381	34.7582	19.9897	2.85161	0.138542
hsa-miR-384-4373017	40	25.9743	40	25.2315	-0.742844	1.67347
hsa-miR-409-5p-4395442	27.9041	13.8785	27.3352	12.5666	-1.31181	2.48253
hsa-miR-410-4378093	23.5594	9.53373	22.2476	7.47914	-2.0546	4.15428
hsa-miR-411-4381013	23.5677	9.54206	21.534	6.76553	-2.77652	6.85199
hsa-miR-412-4373199	40	25.9743	40	25.2315	-0.742844	1.67347
hsa-miR-422a-4395408	32.7693	18.7436	40	25.2315	6.48785	0.011142
hsa-miR-423-5p-4395451	25.7982	11.7725	25.1665	10.398	-1.37451	2.5928
hsa-miR-424-4373201	29.4376	15.4119	27.5127	12.7442	-2.6677	6.35417
hsa-miR-425-4380926	26.147	12.1214	24.6606	9.89213	-2.22924	4.68887
hsa-miR-429-4373203	40	25.9743	40	25.2315	-0.742844	1.67347
hsa-miR-431-4395173	23.8218	9.79609	21.6327	6.86421	-2.93188	7.63106
hsa-miR-433-4373205	23.0604	9.03469	23.6515	8.88295	-0.15174	1.11091
hsa-miR-448-4373206	40	25.9743	40	25.2315	-0.742844	1.67347
hsa-miR-449a-4373207	33.3092	19.2836	30.9546	16.1861	-3.09743	8.55895
hsa-miR-449b-4381011	32.2083	18.1826	31.0308	16.2623	-1.92031	3.78505
hsa-miR-450a-4395414	30.5842	16.5585	28.9495	14.181	-2.37749	5.19631
hsa-miR-450b-3p-4395319	40	25.9743	40	25.2315	-0.742844	1.67347
hsa-miR-450b-5p-4395318	30.3428	16.3171	28.1039	13.3354	-2.98174	7.89938
hsa-miR-451-4373360	40	25.9743	40	25.2315	-0.742844	1.67347
hsa-miR-452-4395440	25.4578	11.4321	25.3348	10.5663	-0.865797	1.82235
hsa-miR-453-4395429	31.6664	17.6407	29.6197	14.8512	-2.78948	6.91381
hsa-miR-454-4395434	22.1475	8.1218	21.0464	6.27785	-1.84395	3.58993
hsa-miR-455-3p-4395355	25.0619	11.0363	24.067	9.2985	-1.73776	3.33518
hsa-miR-455-5p-4378098	26.1809	12.1552	24.2985	9.52999	-2.62526	6.16996
hsa-miR-483-5p-4395449	31.119	17.0933	22.3129	7.54441	-9.54893	749.057
hsa-miR-484-4381032	20.3576	6.33198	18.7488	3.98025	-2.35173	5.10436
hsa-miR-485-3p-4378095	22.8206	8.7949	23.9163	9.14777	0.352862	0.783029
hsa-miR-485-5p-4373212	26.1577	12.132	25.4271	10.6586	-1.47344	2.77682
hsa-miR-486-3p-4395204	35.0036	20.978	33.7324	18.9639	-2.01408	4.03924
hsa-miR-486-5p-4378096	30.3327	16.3071	30.2056	15.4371	-0.870018	1.82769
hsa-miR-487a-4378097	31.1382	17.1126	30.0405	15.272	-1.84058	3.58154
hsa-miR-487b-4378102	24.8762	10.8505	23.0718	8.30326	-2.54725	5.84517
hsa-miR-488-4395468	40	25.9743	40	25.2315	-0.742844	1.67347
hsa-miR-489-4395469	40	25.9743	40	25.2315	-0.742844	1.67347
hsa-miR-490-3p-4373215	33.2744	19.2487	33.0909	18.3223	-0.926365	1.90048
hsa-miR-491-3p-4395471	40	25.9743	40	25.2315	-0.742844	1.67347
hsa-miR-491-5p-4381053	27.4281	13.4024	26.1378	11.3693	-2.03313	4.09293
hsa-miR-492-4373217	40	25.9743	40	25.2315	-0.742844	1.67347
hsa-miR-493-4395475	25.155	11.1293	23.4373	8.66875	-2.46055	5.50428
hsa-miR-494-4395476	23.2234	9.19772	22.0415	7.27301	-1.92471	3.7966
hsa-miR-495-4381078	22.353	8.32733	21.6891	6.92056	-1.40676	2.65142
hsa-miR-496-4386771	32.3304	18.3048	30.5391	15.7706	-2.53417	5.79244
hsa-miR-499-3p-4395538	40	25.9743	40	25.2315	-0.742844	1.67347
hsa-miR-499-5p-4381047	40	25.9743	40	25.2315	-0.742844	1.67347
hsa-miR-500-4395539	28.4899	14.4642	26.9892	12.2207	-2.24351	4.73549
hsa-miR-501-3p-4395546	29.8355	15.8099	30.072	15.3035	-0.506359	1.42046
hsa-miR-501-5p-4373226	28.3446	14.3189	26.1541	11.3856	-2.93332	7.63864
hsa-miR-502-3p-4395194	30.4619	16.4362	28.5834	13.8149	-2.62128	6.15298
hsa-miR-502-5p-4373227	29.3815	15.3558	29.0828	14.3143	-1.04151	2.05839
hsa-miR-503-4373228	30.7222	16.6965	30.0276	15.2591	-1.4374	2.70832
hsa-miR-504-4395195	40	25.9743	40	25.2315	-0.742844	1.67347
hsa-miR-505-4395200	28.24	14.2144	27.795	13.0265	-1.1879	2.2782
hsa-miR-506-4373231	40	25.9743	40	25.2315	-0.742844	1.67347
hsa-miR-507-4373232	40	25.9743	40	25.2315	-0.742844	1.67347
hsa-miR-508-3p-4373233	40	25.9743	40	25.2315	-0.742844	1.67347
hsa-miR-508-5p-4395203	40	25.9743	40	25.2315	-0.742844	1.67347
hsa-miR-509-3-5p-4395266	40	25.9743	40	25.2315	-0.742844	1.67347
hsa-miR-509-5p-4395346	40	25.9743	40	25.2315	-0.742844	1.67347
hsa-miR-510-4395352	40	25.9743	40	25.2315	-0.742844	1.67347
hsa-miR-511-4373236	40	25.9743	40	25.2315	-0.742844	1.67347
hsa-miR-512-3p-4381034	32.5519	18.5262	40	25.2315	6.70531	0.00958301
hsa-miR-512-5p-4373238	40	25.9743	40	25.2315	-0.742844	1.67347
hsa-miR-513-5p-4395201	40	25.9743	40	25.2315	-0.742844	1.67347
hsa-miR-515-3p-4395480	40	25.9743	40	25.2315	-0.742844	1.67347
hsa-miR-515-5p-4373242	40	25.9743	40	25.2315	-0.742844	1.67347
hsa-miR-516a-5p-4395527	40	25.9743	40	25.2315	-0.742844	1.67347
hsa-miR-516b-4395172	40	25.9743	40	25.2315	-0.742844	1.67347
hsa-miR-517a-4395513	40	25.9743	40	25.2315	-0.742844	1.67347
hsa-miR-517b-4373244	40	25.9743	40	25.2315	-0.742844	1.67347
hsa-miR-517c-4373264	36.5428	22.5171	38.2475	23.479	0.961807	0.513413
hsa-miR-518a-3p-4395508	40	25.9743	40	25.2315	-0.742844	1.67347
hsa-miR-518a-5p-4395507	40	25.9743	40	25.2315	-0.742844	1.67347
hsa-miR-518b-4373246	40	25.9743	40	25.2315	-0.742844	1.67347
hsa-miR-518c-4395512	40	25.9743	40	25.2315	-0.742844	1.67347
hsa-miR-518d-3p-4373248	32.9994	18.9737	40	25.2315	6.25775	0.0130687
hsa-miR-518d-5p-4395500	40	25.9743	40	25.2315	-0.742844	1.67347
hsa-miR-518e-4395506	40	25.9743	40	25.2315	-0.742844	1.67347
hsa-miR-518f-4395499	40	25.9743	40	25.2315	-0.742844	1.67347
hsa-miR-519a-4395526	40	25.9743	40	25.2315	-0.742844	1.67347
hsa-miR-519c-3p-4373251	40	25.9743	40	25.2315	-0.742844	1.67347
hsa-miR-519d-4395514	40	25.9743	40	25.2315	-0.742844	1.67347
hsa-miR-519e-4395481	40	25.9743	40	25.2315	-0.742844	1.67347
hsa-miR-520a-3p-4373268	33.5842	19.5585	40	25.2315	5.673	0.0196
hsa-miR-520a-5p-4378085	40	25.9743	40	25.2315	-0.742844	1.67347
hsa-miR-520b-4373252	40	25.9743	40	25.2315	-0.742844	1.67347
hsa-miR-520d-5p-4395504	31.4988	17.4732	31.7419	16.9734	-0.499815	1.41403
hsa-miR-520e-4373255	40	25.9743	40	25.2315	-0.742844	1.67347
hsa-miR-520f-4373256	40	25.9743	40	25.2315	-0.742844	1.67347
hsa-miR-520g-4373257	40	25.9743	40	25.2315	-0.742844	1.67347
hsa-miR-521-4373259	40	25.9743	40	25.2315	-0.742844	1.67347
hsa-miR-522-4395524	40	25.9743	33.3865	18.618	-7.35637	163.866
hsa-miR-523-4395497	40	25.9743	40	25.2315	-0.742844	1.67347
hsa-miR-524-5p-4395174	40	25.9743	40	25.2315	-0.742844	1.67347
hsa-miR-525-3p-4395496	40	25.9743	40	25.2315	-0.742844	1.67347
hsa-miR-525-5p-4378088	40	25.9743	40	25.2315	-0.742844	1.67347
hsa-miR-526b-4395493	40	25.9743	40	25.2315	-0.742844	1.67347
hsa-miR-532-3p-4395466	24.9537	10.928	23.7981	9.02958	-1.89845	3.72812
hsa-miR-532-5p-4380928	24.1624	10.1367	22.6083	7.83981	-2.29691	4.91403
hsa-miR-539-4378103	22.128	8.10234	20.8196	6.05113	-2.05121	4.14454
hsa-miR-541-4395312	30.123	16.0974	30.4059	15.6374	-0.459995	1.37554
hsa-miR-542-3p-4378101	31.493	17.4673	29.7733	15.0048	-2.46255	5.51192
hsa-miR-542-5p-4395351	34.6134	20.5877	31.1433	16.3747	-4.21297	18.5451
hsa-miR-544-4395376	33.6964	19.6707	33.2419	18.4734	-1.19733	2.29315
hsa-miR-545-4395378	31.8253	17.7996	28.4866	13.7181	-4.08155	16.9304
hsa-miR-548a-3p-4380948	40	25.9743	40	25.2315	-0.742844	1.67347
hsa-miR-548a-5p-4395523	40	25.9743	40	25.2315	-0.742844	1.67347
hsa-miR-548b-3p-4380951	40	25.9743	40	25.2315	-0.742844	1.67347
hsa-miR-548b-5p-4395519	36.069	22.0433	33.5831	18.8146	-3.22875	9.37452
hsa-miR-548c-3p-4380993	33.4002	19.3745	40	25.2315	5.85698	0.0172534
hsa-miR-548c-5p-4395540	35.9058	21.8801	31.239	16.4705	-5.40967	42.5082
hsa-miR-548d-3p-4381008	40	25.9743	40	25.2315	-0.742844	1.67347
hsa-miR-548d-5p-4395348	31.9413	17.9156	32.0356	17.2671	-0.648515	1.56755
hsa-miR-551b-4380945	40	25.9743	32.4968	17.7283	-8.24607	303.61
hsa-miR-556-3p-4395456	40	25.9743	40	25.2315	-0.742844	1.67347
hsa-miR-556-5p-4395455	40	25.9743	40	25.2315	-0.742844	1.67347
hsa-miR-561-4380938	40	25.9743	40	25.2315	-0.742844	1.67347
hsa-miR-570-4395458	40	25.9743	33.9614	19.1929	-6.78146	110.008
hsa-miR-574-3p-4395460	19.5076	5.4819	18.7252	3.95673	-1.52517	2.87821
hsa-miR-576-3p-4395462	29.4797	15.454	28.9878	14.2193	-1.23465	2.35325
hsa-miR-576-5p-4395461	32.4116	18.3859	40	25.2315	6.84559	0.00869507
hsa-miR-579-4395509	30.6376	16.6119	29.2294	14.4609	-2.15103	4.44145
hsa-miR-582-3p-4395510	40	25.9743	40	25.2315	-0.742844	1.67347
hsa-miR-582-5p-4395175	40	25.9743	40	25.2315	-0.742844	1.67347
hsa-miR-589-4395520	33.1031	19.0774	30.7676	15.9991	-3.07838	8.44664
hsa-miR-590-5p-4395176	25.5612	11.5356	23.0087	8.24021	-3.29535	9.81746
hsa-miR-597-4380960	31.4171	17.3915	29.6149	14.8464	-2.54508	5.83639
hsa-miR-598-4395179	28.0796	14.0539	25.5848	10.8163	-3.23763	9.43243
hsa-miR-615-3p-4386777	40	25.9743	40	25.2315	-0.742844	1.67347
hsa-miR-615-5p-4395464	40	25.9743	40	25.2315	-0.742844	1.67347
hsa-miR-616-4395525	35.6004	21.5747	32.83	18.0615	-3.51322	11.4178
hsa-miR-618-4380996	34.6234	20.5977	30.2228	15.4543	-5.14338	35.3436
hsa-miR-624-4395541	40	25.9743	40	25.2315	-0.742844	1.67347
hsa-miR-625-4395542	29.4263	15.4006	29.6838	14.9153	-0.485365	1.39994
hsa-miR-627-4380967	34.0783	20.0526	33.5312	18.7627	-1.28991	2.44512
hsa-miR-628-5p-4395544	28.8664	14.8408	26.1042	11.3357	-3.50509	11.3537
hsa-miR-629-4395547	30.7935	16.7678	29.8328	15.0643	-1.70357	3.25706
hsa-miR-636-4395199	31.3324	17.3068	32.1925	17.424	0.117218	0.921964
hsa-miR-642-4380995	31.5608	17.5351	31.3414	16.5728	-0.962281	1.94839
hsa-miR-651-4381007	40	25.9743	40	25.2315	-0.742844	1.67347
hsa-miR-652-4395463	27.8522	13.8265	27.1392	12.3707	-1.45585	2.74319
hsa-miR-653-4395403	40	25.9743	40	25.2315	-0.742844	1.67347
hsa-miR-654-3p-4395350	29.5321	15.5064	27.5338	12.7653	-2.74114	6.68601
hsa-miR-654-5p-4381014	26.1063	12.0806	25.6765	10.908	-1.1726	2.25418
hsa-miR-655-4381015	26.8113	12.7856	25.0593	10.2908	-2.4948	5.6365
hsa-miR-660-4380925	26.3738	12.3481	23.7786	9.01005	-3.33809	10.1127
hsa-miR-671-3p-4395433	25.6033	11.5777	26.459	11.6905	0.112828	0.924774
hsa-miR-672-4395438	40	25.9743	40	25.2315	-0.742844	1.67347
hsa-miR-674-4395193	40	25.9743	40	25.2315	-0.742844	1.67347
hsa-miR-708-4395452	24.7296	10.7039	25.6454	10.8768	0.172943	0.887031
hsa-miR-744-4395435	24.4958	10.4702	23.2692	8.5007	-1.96947	3.91623
hsa-miR-758-4395180	26.089	12.0633	24.7815	10.013	-2.05027	4.14183
hsa-miR-871-4395465	40	25.9743	40	25.2315	-0.742844	1.67347
hsa-miR-872-4395375	40	25.9743	40	25.2315	-0.742844	1.67347
hsa-miR-873-4395467	40	25.9743	40	25.2315	-0.742844	1.67347
hsa-miR-874-4395379	40	25.9743	28.3099	13.5414	-12.433	5529.59
hsa-miR-875-3p-4395315	40	25.9743	40	25.2315	-0.742844	1.67347
hsa-miR-876-3p-4395336	40	25.9743	40	25.2315	-0.742844	1.67347
hsa-miR-876-5p-4395316	40	25.9743	40	25.2315	-0.742844	1.67347
hsa-miR-885-3p-4395483	40	25.9743	40	25.2315	-0.742844	1.67347
hsa-miR-885-5p-4395407	29.9934	15.9678	31.9084	17.1399	1.1721	0.443774
hsa-miR-886-3p-4395305	23.4168	9.3911	23.7615	8.99294	-0.398161	1.31783
hsa-miR-886-5p-4395304	21.9765	7.95085	21.6757	6.90717	-1.04367	2.06147
hsa-miR-887-4395485	40	25.9743	32.0998	17.3313	-8.64307	399.781
hsa-miR-888-4395323	40	25.9743	40	25.2315	-0.742844	1.67347
hsa-miR-889-4395313	26.827	12.8014	24.6881	9.91963	-2.88174	7.3704
hsa-miR-890-4395320	40	25.9743	40	25.2315	-0.742844	1.67347
hsa-miR-891a-4395302	40	25.9743	40	25.2315	-0.742844	1.67347
hsa-miR-891b-4395321	40	25.9743	40	25.2315	-0.742844	1.67347
hsa-miR-892a-4395306	40	25.9743	40	25.2315	-0.742844	1.67347
hsa-miR-9-4373285	30.2918	16.2661	29.4176	14.6491	-1.61703	3.06743
hsa-miR-92a-4395169	19.9876	5.96194	20.3616	5.59304	-0.368899	1.29137
hsa-miR-93-4373302	21.3651	7.33948	21.0374	6.26886	-1.07062	2.10034
hsa-miR-95-4373011	32.7348	18.7092	30.7414	15.9729	-2.73624	6.66334
hsa-miR-96-4373372	40	25.9743	40	25.2315	-0.742844	1.67347
hsa-miR-98-4373009	25.6284	11.6027	25.8531	11.0846	-0.51812	1.43209
hsa-miR-99a-4373008	17.7177	3.69203	17.5696	2.80107	-0.890956	1.8544
hsa-miR-99b-4373007	20.9673	6.94162	20.5308	5.76231	-1.17932	2.2647

## Sheet: Deep Sequencing
	USSC SA5/73 native
	Sequence reads	Frequency
hsa-miR-26a-1	3520.17	0.006
hsa-miR-26a-2	3527.17	0.006
hsa-miR-26b	2277.67	0.0039
	USSC SA8/25 native
	Sequence reads	Frequency
hsa-miR-26a-1	4270.17	0.0078
hsa-miR-26a-2	4286.17	0.0078
hsa-miR-26b	2450.67	0.0045
	USSC SA8/77 native		USSC SA8/77 d7 osteo
	Sequence reads	Frequency	Sequence reads	Frequency
hsa-miR-26a-1	4466.5	0.0043	20887.8	0.0148
hsa-miR-26a-2	4464.5	0.0043	20897.2	0.0148
hsa-miR-26b	1218	0.0012	7690	0.0055
	USSC SA4/101 native		USSC SA4/101 d7 osteo
	Sequence reads	Frequency	Sequence reads	Frequency
hsa-miR-26a-1	4942.17	0.0082	13270.8	0.0132
hsa-miR-26a-2	4941.17	0.0082	13292.8	0.0133
hsa-miR-26b	2089.67	0.0035	6019.33	0.006
