# Supplementary material for: MicroRNAs miR-26a, miR-26b, and miR-29b accelerate osteogenic differentiation of unrestricted somatic stem cells from human cord blood
Source: BMC Genomics. 2013 Feb 19;14:111. doi: 10.1186/1471-2164-14-111 (PMC3637629; doi:10.1186/1471-2164-14-111)
Supplement: Additional file 3 — Primers and oligonucleotides. This Excel file summarizes primers and sense- and antisense-oligonucleotides used for 3′-UTR cloning and qRT-PCR analysis. Sheet “3′UTR cloning”: Primers for generation of PCR products from 3′-UTRs, corresponding NCBI accession numbers, and sense- and antisense-oligonucleotides used for experimental target validation of predicted target proteins. Restriction sites used for cloning are given in bold as well as sticky and recessed ends synthesized into oligonucleotides. “Ⓟ” denotes the phosphate group added to the 5′-end of oligonucleotides. Mutations in oligonucleotide sequences corresponding to the seed of microRNAs are given in red. Sheet “qRT-PCR”: Forward and reverse primers used for RT-reaction. [file 1471-2164-14-111-S3.xls]

## Sheet: 3' UTR cloning
Primer/Oligo	NCBI Accession	3'-UTR size	Fragment size	Sequence (5'-3')
CDK6-1 5'	NM_001259, NM_001145306	10208bp	4129bp	gcatatCTCGAGggaaaccgcctagtttactgttttgaaatc
CDK6-1 3'		10208bp	4129bp	gcatatGTCGACtaaaaatttattttttcaatgaacgttcttaggcatg
CDK6-2 5'		10208bp	4170bp	gcatatCTCGAGcccaaatgattaagttaattttagaggtcacctttctc
CDK6-2 3'		10208bp	4170bp	gcatatGTCGACgctttcacataagtgaacacattggacagt
CTNNBIP1 5'	NM_020248, NM_001012329	2442bp	1094bp	gcatatCTCGAGgcgcctcggtatctggcttc
CTNNBIP1 3'		2442bp	1094bp	gcatatGTCGACcccagccagctgtcccag
DUSP2wt sense	NM_004418	677bp	58bp	Ⓟ-CgaatgccggcatgctggtctttccgacctggtgctcttctgctgggggactgaggctgT
DUSP2wt antisense		677bp	58bp	Ⓟ-CTAGAcagcctcagtcccccagcagaagagcaccaggtcggaaagaccagcatgccggcattcGAGCT
DUSP2mut sense		677bp	58bp	Ⓟ-CgaatgccggcatgctggtctttccgacccatgatccttctgctgggggactgaggctgT
DUSP2mut antisense		677bp	58bp	Ⓟ-CTAGAcagcctcagtcccccagcagaaggatcatgggtcggaaagaccagcatgccggcattcGAGCT
HDAC4-1 5'	NM_006037	4933bp	964bp	gcatatCTCGAGgccgaattcagttgacacgaggc
HDAC4-1 3'		4933bp	964bp	gcatatGTCGACtgtcatgagaggggaacagaaaggc
HDAC4-O1 sense		4933bp	47bp	Ⓟ-TCGACagagccgagtttcggagtttggtaaagtttacagggtagcttctgaaGAGCT
HDAC4-O1 antisense		4933bp	47bp	Ⓟ-CttcagaagctaccctgtaaactttaccaaactccgaaactcggctctG
HDAC4-O2 sense		4933bp	55bp	Ⓟ-TCGACgactttatattgtatacagattttgcacgccaaactcggcagctttggggaagaaGAGCT
HDAC4-O2 antisense		4933bp	55bp	Ⓟ-CttcttccccaaagctgccgagtttggcgtgcaaaatctgtatacaatataaagtcG
SMAD1 sense	NM_005900.2, NM_001003688.1	1242bp	116bp	Ⓟ-CgcctctggaaaactattgagccttgcatgtacttgaaggatggatgagtcagacacgattgagaactgacaaaggagccttgataatacttgacctctgtgaccaaT
SMAD1 antisense		1242bp	116bp	Ⓟ-CTAGAttggtcacagaggtcaagtattatcaaggctcctttgtcagttctcaatcgtgtctgactcatccatccttcaagtacatgcaaggctcaatagttttccagaggcGAGCT
SMAD6 sense	NM_005585	472bp	35bp	Ⓟ-CtacaatgtaattatttatgtatggtgcaatgtgtgT
SMAD6 antisense		472bp	35bp	Ⓟ-CTAGAcacacattgcaccatacataaataattacattgtaGAGCT
TGFB3 5'	NM_003239	1088bp	277bp	gcatatCTCGAGagccttggggcattatgggttc
TGFB3 3'		1088bp	277bp	gcatatGTCGACcaccttagaataaggcttttactgttctagaaac
TOB1wt sense	NM_005749	757bp	55bp	Ⓟ-CaaatattaattttgtacctatattgtgcaatacttgaaaaaaacggtataaaagtT
TOB1wt antisense		757bp	55bp	Ⓟ-CTAGAacttttataccgtttttttcaagtattgcacaatataggtacaaaattaatatttGAGCT
TOB1mut sense		757bp	55bp	Ⓟ-CaaatattaattttgtacctatattgtgcaagctcctgcaaaaacggtataaaagtT
TOB1mut antisense		757bp	55bp	Ⓟ-CTAGAacttttataccgtttttgcaggagcttgcacaatataggtacaaaattaatatttGAGCT

## Sheet: qRT-PCR
Primer	Sequence (5'-3')	Origin
CDK6 forward	agaagaagactggcctagag	Xie et al., 2010
CDK6 reverse	cctgtctcacccatacttcca
CTNNBIP1 forward	ggaagagtccggaggagatg	Reifenberger et al., 2002
CTNNBIP1 reverse	ctcatgctgcggaagatggg
HDAC4 forward	cagatggactttctggccg	this study
HDAC4 reverse	cttgagctgctgcagcttc
SMAD1 forward	cacaaacatgatggcgcct	Luzi et al., 2007
SMAD1 reverse	catagtagacaatagagcaccagtgtt
ß-Actin forward	actgggacgacatggagaaaat	commercial
ß-Actin reverse	atagcacagcctggatagcaac
